# Supplementary material for: MFAP2 enhances cisplatin resistance in gastric cancer cells by regulating autophagy
Source: PeerJ. 2023 Jun 7;11:e15441. doi: 10.7717/peerj.15441 (PMC10257393; doi:10.7717/peerj.15441)
Supplement: Supplemental Information 1 [file peerj-11-15441-s001.zip]

Archive with 188 entries (163 files):
- Raw data submitted/
- Raw data submitted/cell apoptosis/
- Raw data submitted/cell apoptosis/Fig. 10/
- Raw data submitted/cell apoptosis/Fig. 10/AGS/
- Raw data submitted/cell apoptosis/Fig. 10/AGS/Exp3_AGS-1_Plot1.bmp
- Raw data submitted/cell apoptosis/Fig. 10/AGS/Exp3_AGS-1_Plot2.bmp
- Raw data submitted/cell apoptosis/Fig. 10/AGS/Exp3_AGS-1_Plot3.bmp
- Raw data submitted/cell apoptosis/Fig. 10/AGS/Exp3_AGS-2_Plot1.bmp
- Raw data submitted/cell apoptosis/Fig. 10/AGS/Exp3_AGS-2_Plot2.bmp
- Raw data submitted/cell apoptosis/Fig. 10/AGS/Exp3_AGS-2_Plot3.bmp
- Raw data submitted/cell apoptosis/Fig. 10/AGS/Exp3_AGS-3_Plot1.bmp
- Raw data submitted/cell apoptosis/Fig. 10/AGS/Exp3_AGS-3_Plot2.bmp
- Raw data submitted/cell apoptosis/Fig. 10/AGS/Exp3_AGS-3_Plot3.bmp
- Raw data submitted/cell apoptosis/Fig. 10/AGSCDDP/
- Raw data submitted/cell apoptosis/Fig. 10/AGSCDDP/Exp3_AGSCDDP-1_Plot1.bmp
- Raw data submitted/cell apoptosis/Fig. 10/AGSCDDP/Exp3_AGSCDDP-1_Plot2.bmp
- Raw data submitted/cell apoptosis/Fig. 10/AGSCDDP/Exp3_AGSCDDP-1_Plot3.bmp
- Raw data submitted/cell apoptosis/Fig. 10/AGSCDDP/Exp3_AGSCDDP-2_Plot1.bmp
- Raw data submitted/cell apoptosis/Fig. 10/AGSCDDP/Exp3_AGSCDDP-2_Plot2.bmp
- Raw data submitted/cell apoptosis/Fig. 10/AGSCDDP/Exp3_AGSCDDP-2_Plot3.bmp
- Raw data submitted/cell apoptosis/Fig. 10/AGSCDDP/Exp3_AGSCDDP-3_Plot1.bmp
- Raw data submitted/cell apoptosis/Fig. 10/AGSCDDP/Exp3_AGSCDDP-3_Plot2.bmp
- Raw data submitted/cell apoptosis/Fig. 10/AGSCDDP/Exp3_AGSCDDP-3_Plot3.bmp
- Raw data submitted/cell apoptosis/Fig. 10/AGSCDDP+siMFAP2+Rap/
- Raw data submitted/cell apoptosis/Fig. 10/AGSCDDP+siMFAP2+Rap/Exp3_AGSCDDP+siMFAP2+Rap-1_Plot1.bmp
- Raw data submitted/cell apoptosis/Fig. 10/AGSCDDP+siMFAP2+Rap/Exp3_AGSCDDP+siMFAP2+Rap-1_Plot2.bmp
- Raw data submitted/cell apoptosis/Fig. 10/AGSCDDP+siMFAP2+Rap/Exp3_AGSCDDP+siMFAP2+Rap-1_Plot3.bmp
- Raw data submitted/cell apoptosis/Fig. 10/AGSCDDP+siMFAP2+Rap/Exp3_AGSCDDP+siMFAP2+Rap-2_Plot1.bmp
- Raw data submitted/cell apoptosis/Fig. 10/AGSCDDP+siMFAP2+Rap/Exp3_AGSCDDP+siMFAP2+Rap-2_Plot2.bmp
- Raw data submitted/cell apoptosis/Fig. 10/AGSCDDP+siMFAP2+Rap/Exp3_AGSCDDP+siMFAP2+Rap-2_Plot3.bmp
- Raw data submitted/cell apoptosis/Fig. 10/AGSCDDP+siMFAP2+Rap/Exp3_AGSCDDP+siMFAP2+Rap-3_Plot1.bmp
- Raw data submitted/cell apoptosis/Fig. 10/AGSCDDP+siMFAP2+Rap/Exp3_AGSCDDP+siMFAP2+Rap-3_Plot2.bmp
- Raw data submitted/cell apoptosis/Fig. 10/AGSCDDP+siMFAP2+Rap/Exp3_AGSCDDP+siMFAP2+Rap-3_Plot3.bmp
- Raw data submitted/cell apoptosis/Fig. 10/Exp3_AGSCDDP+siMFAP2/
- Raw data submitted/cell apoptosis/Fig. 10/Exp3_AGSCDDP+siMFAP2/Exp3_AGSCDDP+siMFAP2-1_Plot1.bmp
- Raw data submitted/cell apoptosis/Fig. 10/Exp3_AGSCDDP+siMFAP2/Exp3_AGSCDDP+siMFAP2-1_Plot2.bmp
- Raw data submitted/cell apoptosis/Fig. 10/Exp3_AGSCDDP+siMFAP2/Exp3_AGSCDDP+siMFAP2-1_Plot3.bmp
- Raw data submitted/cell apoptosis/Fig. 10/Exp3_AGSCDDP+siMFAP2/Exp3_AGSCDDP+siMFAP2-2_Plot1.bmp
- Raw data submitted/cell apoptosis/Fig. 10/Exp3_AGSCDDP+siMFAP2/Exp3_AGSCDDP+siMFAP2-2_Plot2.bmp
- Raw data submitted/cell apoptosis/Fig. 10/Exp3_AGSCDDP+siMFAP2/Exp3_AGSCDDP+siMFAP2-2_Plot3.bmp
- Raw data submitted/cell apoptosis/Fig. 10/Exp3_AGSCDDP+siMFAP2/Exp3_AGSCDDP+siMFAP2-3_Plot1.bmp
- Raw data submitted/cell apoptosis/Fig. 10/Exp3_AGSCDDP+siMFAP2/Exp3_AGSCDDP+siMFAP2-3_Plot2.bmp
- Raw data submitted/cell apoptosis/Fig. 10/Exp3_AGSCDDP+siMFAP2/Exp3_AGSCDDP+siMFAP2-3_Plot3.bmp
- Raw data submitted/cell apoptosis/Fig. 7/
- Raw data submitted/cell apoptosis/Fig. 7/AGS/
- Raw data submitted/cell apoptosis/Fig. 7/AGS/Exp1_AGS-1_Plot1.bmp
- Raw data submitted/cell apoptosis/Fig. 7/AGS/Exp1_AGS-1_Plot2.bmp
- Raw data submitted/cell apoptosis/Fig. 7/AGS/Exp1_AGS-1_Plot3.bmp
- Raw data submitted/cell apoptosis/Fig. 7/AGS/Exp1_AGS-2_Plot1.bmp
- Raw data submitted/cell apoptosis/Fig. 7/AGS/Exp1_AGS-2_Plot2.bmp
- Raw data submitted/cell apoptosis/Fig. 7/AGS/Exp1_AGS-2_Plot3.bmp
- Raw data submitted/cell apoptosis/Fig. 7/AGS/Exp1_AGS-3_Plot1.bmp
- Raw data submitted/cell apoptosis/Fig. 7/AGS/Exp1_AGS-3_Plot2.bmp
- Raw data submitted/cell apoptosis/Fig. 7/AGS/Exp1_AGS-3_Plot3.bmp
- Raw data submitted/cell apoptosis/Fig. 7/AGSCDDP/
- Raw data submitted/cell apoptosis/Fig. 7/AGSCDDP/Exp1_AGSCDDP-1_Plot1.bmp
- Raw data submitted/cell apoptosis/Fig. 7/AGSCDDP/Exp1_AGSCDDP-1_Plot2.bmp
- Raw data submitted/cell apoptosis/Fig. 7/AGSCDDP/Exp1_AGSCDDP-1_Plot3.bmp
- Raw data submitted/cell apoptosis/Fig. 7/AGSCDDP/Exp1_AGSCDDP-2_Plot1.bmp
- Raw data submitted/cell apoptosis/Fig. 7/AGSCDDP/Exp1_AGSCDDP-2_Plot2.bmp
- Raw data submitted/cell apoptosis/Fig. 7/AGSCDDP/Exp1_AGSCDDP-2_Plot3.bmp
- Raw data submitted/cell apoptosis/Fig. 7/AGSCDDP/Exp1_AGSCDDP-3_Plot1.bmp
- Raw data submitted/cell apoptosis/Fig. 7/AGSCDDP/Exp1_AGSCDDP-3_Plot2.bmp
- Raw data submitted/cell apoptosis/Fig. 7/AGSCDDP/Exp1_AGSCDDP-3_Plot3.bmp
- Raw data submitted/cell apoptosis/Fig. 8/
- Raw data submitted/cell apoptosis/Fig. 8/AGS/
- Raw data submitted/cell apoptosis/Fig. 8/AGS/Exp2_AGS-1_Plot1.bmp
- Raw data submitted/cell apoptosis/Fig. 8/AGS/Exp2_AGS-1_Plot2.bmp
- Raw data submitted/cell apoptosis/Fig. 8/AGS/Exp2_AGS-1_Plot3.bmp
- Raw data submitted/cell apoptosis/Fig. 8/AGS/Exp2_AGS-2_Plot1.bmp
- Raw data submitted/cell apoptosis/Fig. 8/AGS/Exp2_AGS-2_Plot2.bmp
- Raw data submitted/cell apoptosis/Fig. 8/AGS/Exp2_AGS-2_Plot3.bmp
- Raw data submitted/cell apoptosis/Fig. 8/AGS/Exp2_AGS-3_Plot1.bmp
- Raw data submitted/cell apoptosis/Fig. 8/AGS/Exp2_AGS-3_Plot2.bmp
- Raw data submitted/cell apoptosis/Fig. 8/AGS/Exp2_AGS-3_Plot3.bmp
- Raw data submitted/cell apoptosis/Fig. 8/AGS+OE-MFAP2/
- Raw data submitted/cell apoptosis/Fig. 8/AGS+OE-MFAP2/Exp2_AGS+OE-MFAP2-1_Plot1.bmp
- Raw data submitted/cell apoptosis/Fig. 8/AGS+OE-MFAP2/Exp2_AGS+OE-MFAP2-1_Plot2.bmp
- Raw data submitted/cell apoptosis/Fig. 8/AGS+OE-MFAP2/Exp2_AGS+OE-MFAP2-1_Plot3.bmp
- Raw data submitted/cell apoptosis/Fig. 8/AGS+OE-MFAP2/Exp2_AGS+OE-MFAP2-2_Plot1.bmp
- Raw data submitted/cell apoptosis/Fig. 8/AGS+OE-MFAP2/Exp2_AGS+OE-MFAP2-2_Plot2.bmp
- Raw data submitted/cell apoptosis/Fig. 8/AGS+OE-MFAP2/Exp2_AGS+OE-MFAP2-2_Plot3.bmp
- Raw data submitted/cell apoptosis/Fig. 8/AGS+OE-MFAP2/Exp2_AGS+OE-MFAP2-3_Plot1.bmp
- Raw data submitted/cell apoptosis/Fig. 8/AGS+OE-MFAP2/Exp2_AGS+OE-MFAP2-3_Plot2.bmp
- Raw data submitted/cell apoptosis/Fig. 8/AGS+OE-MFAP2/Exp2_AGS+OE-MFAP2-3_Plot3.bmp
- Raw data submitted/cell apoptosis/Fig. 8/AGSCDDP/
- Raw data submitted/cell apoptosis/Fig. 8/AGSCDDP/Exp2_AGSCDDP-1_Plot1.bmp
- Raw data submitted/cell apoptosis/Fig. 8/AGSCDDP/Exp2_AGSCDDP-1_Plot2.bmp
- Raw data submitted/cell apoptosis/Fig. 8/AGSCDDP/Exp2_AGSCDDP-1_Plot3.bmp
- Raw data submitted/cell apoptosis/Fig. 8/AGSCDDP/Exp2_AGSCDDP-2_Plot1.bmp
- Raw data submitted/cell apoptosis/Fig. 8/AGSCDDP/Exp2_AGSCDDP-2_Plot2.bmp
- Raw data submitted/cell apoptosis/Fig. 8/AGSCDDP/Exp2_AGSCDDP-2_Plot3.bmp
- Raw data submitted/cell apoptosis/Fig. 8/AGSCDDP/Exp2_AGSCDDP-3_Plot1.bmp
- Raw data submitted/cell apoptosis/Fig. 8/AGSCDDP/Exp2_AGSCDDP-3_Plot2.bmp
- Raw data submitted/cell apoptosis/Fig. 8/AGSCDDP/Exp2_AGSCDDP-3_Plot3.bmp
- Raw data submitted/cell apoptosis/Fig. 8/AGSCDDP+si-MFAP2/
- Raw data submitted/cell apoptosis/Fig. 8/AGSCDDP+si-MFAP2/Exp2_AGSCDDP+si-MFAP2-1_Plot1.bmp
- Raw data submitted/cell apoptosis/Fig. 8/AGSCDDP+si-MFAP2/Exp2_AGSCDDP+si-MFAP2-1_Plot2.bmp
- Raw data submitted/cell apoptosis/Fig. 8/AGSCDDP+si-MFAP2/Exp2_AGSCDDP+si-MFAP2-1_Plot3.bmp
- Raw data submitted/cell apoptosis/Fig. 8/AGSCDDP+si-MFAP2/Exp2_AGSCDDP+si-MFAP2-2_Plot1.bmp
- Raw data submitted/cell apoptosis/Fig. 8/AGSCDDP+si-MFAP2/Exp2_AGSCDDP+si-MFAP2-2_Plot2.bmp
- Raw data submitted/cell apoptosis/Fig. 8/AGSCDDP+si-MFAP2/Exp2_AGSCDDP+si-MFAP2-2_Plot3.bmp
- Raw data submitted/cell apoptosis/Fig. 8/AGSCDDP+si-MFAP2/Exp2_AGSCDDP+si-MFAP2-3_Plot1.bmp
- Raw data submitted/cell apoptosis/Fig. 8/AGSCDDP+si-MFAP2/Exp2_AGSCDDP+si-MFAP2-3_Plot2.bmp
- Raw data submitted/cell apoptosis/Fig. 8/AGSCDDP+si-MFAP2/Exp2_AGSCDDP+si-MFAP2-3_Plot3.bmp
- Raw data submitted/statistical analysis/
- Raw data submitted/statistical analysis/Fig. 10A.png
- Raw data submitted/statistical analysis/Fig. 10B.png
- Raw data submitted/statistical analysis/Fig. 10C.png
- Raw data submitted/statistical analysis/Fig. 10D.png
- Raw data submitted/statistical analysis/Fig. 10E.png
- Raw data submitted/statistical analysis/Fig. 7A.png
- Raw data submitted/statistical analysis/Fig. 7B.png
- Raw data submitted/statistical analysis/Fig. 7C.png
- Raw data submitted/statistical analysis/Fig. 7D.png
- Raw data submitted/statistical analysis/Fig. 8A.png
- Raw data submitted/statistical analysis/Fig. 8B-1.png
- Raw data submitted/statistical analysis/Fig. 8B-2.png
- Raw data submitted/statistical analysis/Fig. 8C.png
- Raw data submitted/statistical analysis/Fig. 8D.png
- Raw data submitted/statistical analysis/Fig. 9.png
- Raw data submitted/statistical analysis/statistical analysis.xlsx
- Raw data submitted/western blots/
- Raw data submitted/western blots/(10 to 180 kDa) Thermo Scientific (Cat.26616).tif
- Raw data submitted/western blots/Fig. 10A/
- Raw data submitted/western blots/Fig. 10A/MFAP2 (1).tif
- Raw data submitted/western blots/Fig. 10A/MFAP2 (2).tif
- Raw data submitted/western blots/Fig. 10A/β-ACTIN (1).tif
- Raw data submitted/western blots/Fig. 10A/β-ACTIN (2).tif
- Raw data submitted/western blots/Fig. 10B/
- Raw data submitted/western blots/Fig. 10B/ATG5 (1).tif
- Raw data submitted/western blots/Fig. 10B/ATG5 (2).tif
- Raw data submitted/western blots/Fig. 10B/Beclin-1 (1).tif
- Raw data submitted/western blots/Fig. 10B/Beclin-1 (2).tif
- Raw data submitted/western blots/Fig. 10B/LC3 (1).tif
- Raw data submitted/western blots/Fig. 10B/LC3 (2).tif
- Raw data submitted/western blots/Fig. 10B/P62 (1).tif
- Raw data submitted/western blots/Fig. 10B/P62 (2).tif
- Raw data submitted/western blots/Fig. 10B/β-ACTIN (1).tif
- Raw data submitted/western blots/Fig. 10B/β-ACTIN (2).tif
- Raw data submitted/western blots/Fig. 10E/
- Raw data submitted/western blots/Fig. 10E/cleaved caspase 3 (1).tif
- Raw data submitted/western blots/Fig. 10E/cleaved caspase 3 (2).tif
- Raw data submitted/western blots/Fig. 10E/cleaved caspase 9 (1).tif
- Raw data submitted/western blots/Fig. 10E/cleaved caspase 9 (2).tif
- Raw data submitted/western blots/Fig. 10E/cleaved PARP  (1).tif
- Raw data submitted/western blots/Fig. 10E/cleaved PARP (2).tif
- Raw data submitted/western blots/Fig. 10E/β-ACTIN (1).tif
- Raw data submitted/western blots/Fig. 10E/β-ACTIN (2).tif
- Raw data submitted/western blots/Fig. 7C/
- Raw data submitted/western blots/Fig. 7C/cleaved caspase 3 (1).tif
- Raw data submitted/western blots/Fig. 7C/cleaved caspase 3 (2).tif
- Raw data submitted/western blots/Fig. 7C/cleaved caspase 9 (1).tif
- Raw data submitted/western blots/Fig. 7C/cleaved caspase 9 (2).tif
- Raw data submitted/western blots/Fig. 7C/cleaved PARP (1).tif
- Raw data submitted/western blots/Fig. 7C/cleaved PARP (2).tif
- Raw data submitted/western blots/Fig. 7C/β-ACTIN (1).tif
- Raw data submitted/western blots/Fig. 7C/β-ACTIN (2).tif
- Raw data submitted/western blots/Fig. 7D/
- Raw data submitted/western blots/Fig. 7D/MFAP2 (1).tif
- Raw data submitted/western blots/Fig. 7D/MFAP2 (2).tif
- Raw data submitted/western blots/Fig. 7D/β-ACTIN (1).tif
- Raw data submitted/western blots/Fig. 7D/β-ACTIN (2).tif
- Raw data submitted/western blots/Fig. 8A/
- Raw data submitted/western blots/Fig. 8A/MFAP2 (1).tif
- Raw data submitted/western blots/Fig. 8A/MFAP2 (2).tif
- Raw data submitted/western blots/Fig. 8A/β-ACTIN (1).tif
- Raw data submitted/western blots/Fig. 8A/β-ACTIN (2).tif
- Raw data submitted/western blots/Fig. 8D/
- Raw data submitted/western blots/Fig. 8D/cleaved caspase 3 (1).tif
- Raw data submitted/western blots/Fig. 8D/cleaved caspase 3 (2).tif
- Raw data submitted/western blots/Fig. 8D/cleaved caspase 9 (1).tif
- Raw data submitted/western blots/Fig. 8D/cleaved caspase 9 (2).tif
- Raw data submitted/western blots/Fig. 8D/cleaved PARP (1).tif
- Raw data submitted/western blots/Fig. 8D/cleaved PARP (2).tif
- Raw data submitted/western blots/Fig. 8D/β-ACTIN (1).tif
- Raw data submitted/western blots/Fig. 8D/β-ACTIN (2).tif
- Raw data submitted/western blots/Fig. 9/
- Raw data submitted/western blots/Fig. 9/ATG5 (1).tif
- Raw data submitted/western blots/Fig. 9/ATG5 (2).tif
- Raw data submitted/western blots/Fig. 9/Beclin-1 (1).tif
- Raw data submitted/western blots/Fig. 9/Beclin-1 (2).tif
- Raw data submitted/western blots/Fig. 9/LC3 (1).tif
- Raw data submitted/western blots/Fig. 9/LC3 (2).tif
- Raw data submitted/western blots/Fig. 9/P62 (1).tif
- Raw data submitted/western blots/Fig. 9/P62 (2).tif
- Raw data submitted/western blots/Fig. 9/β-ACTIN (1).tif
- Raw data submitted/western blots/Fig. 9/β-ACTIN (2).tif
